# Supplementary material for: Transforming environmental health datasets from the comparative toxicogenomics database into chord diagrams to visualize molecular mechanisms
Source: Front Toxicol. 2024 Jul 22;6:1437884. doi: 10.3389/ftox.2024.1437884 (PMC11298510; doi:10.3389/ftox.2024.1437884)
Supplement: Supplementary file 1 [file DataSheet1.zip]

Archive with 4 entries (4 files):
- CTD-vizscript.R
- __MACOSX/._CTD-vizscript.R
- test.csv
- __MACOSX/._test.csv
