# Supplementary material for: Transforming environmental health datasets from the comparative toxicogenomics database into chord diagrams to visualize molecular mechanisms
Source: Front Toxicol. 2024 Jul 22;6:1437884. doi: 10.3389/ftox.2024.1437884 (PMC11298510; doi:10.3389/ftox.2024.1437884)
Supplement: Supplementary file 1 [file DataSheet1.zip › test.csv]

Chemical	Chemical ID	Gene	Gene ID	Phenotype	Phenotype ID	Disease	Disease ID
Copper	D003300	ANXA2	302	angiogenesis	GO:0001525	Liver Neoplasms	D008113
Copper	D003300	EFNB2	1948	angiogenesis	GO:0001525	Liver Neoplasms	D008113
Copper	D003300	HMOX1	3162	angiogenesis	GO:0001525	Liver Neoplasms	D008113
Copper	D003300	JUN	3725	angiogenesis	GO:0001525	Liver Neoplasms	D008113
Copper	D003300	SERPINE1	5054	angiogenesis	GO:0001525	Liver Neoplasms	D008113
Copper	D003300	TGFA	7039	angiogenesis	GO:0001525	Liver Neoplasms	D008113
Copper	D003300	ABL1	25	apoptotic process	GO:0006915	Liver Neoplasms	D008113
Copper	D003300	AHR	196	apoptotic process	GO:0006915	Liver Neoplasms	D008113
Copper	D003300	APC	324	apoptotic process	GO:0006915	Liver Neoplasms	D008113
Copper	D003300	CDKN1B	1027	apoptotic process	GO:0006915	Liver Neoplasms	D008113
Copper	D003300	CDKN2A	1029	apoptotic process	GO:0006915	Liver Neoplasms	D008113
Copper	D003300	CDKN2B	1030	apoptotic process	GO:0006915	Liver Neoplasms	D008113
Copper	D003300	EGLN3	112399	apoptotic process	GO:0006915	Liver Neoplasms	D008113
Copper	D003300	HMOX1	3162	apoptotic process	GO:0006915	Liver Neoplasms	D008113
Copper	D003300	JUN	3725	apoptotic process	GO:0006915	Liver Neoplasms	D008113
Copper	D003300	RAF1	5894	apoptotic process	GO:0006915	Liver Neoplasms	D008113
Copper	D003300	SLC40A1	30061	apoptotic process	GO:0006915	Liver Neoplasms	D008113
Copper	D003300	TNFSF10	8743	apoptotic process	GO:0006915	Liver Neoplasms	D008113
Copper	D003300	TOX3	27324	apoptotic process	GO:0006915	Liver Neoplasms	D008113
Copper	D003300	TP53	7157	apoptotic process	GO:0006915	Liver Neoplasms	D008113
Copper	D003300	ABL1	25	autophagy	GO:0006914	Liver Neoplasms	D008113
Copper	D003300	TP53	7157	autophagy	GO:0006914	Liver Neoplasms	D008113
Copper	D003300	EFNB2	1948	axon guidance	GO:0007411	Liver Neoplasms	D008113
Copper	D003300	NR1H4	9971	bile acid metabolic process	GO:0008206	Liver Neoplasms	D008113
Copper	D003300	CPT1B	1375	carnitine O-palmitoyltransferase activity	GO:0004095	Liver Neoplasms	D008113
Copper	D003300	APC	324	cell migration	GO:0016477	Liver Neoplasms	D008113
Copper	D003300	IL12A	3592	cell migration	GO:0016477	Liver Neoplasms	D008113
Copper	D003300	IL12B	3593	cell migration	GO:0016477	Liver Neoplasms	D008113
Copper	D003300	APC	324	cell population proliferation	GO:0008283	Liver Neoplasms	D008113
Copper	D003300	CCND1	595	cell population proliferation	GO:0008283	Liver Neoplasms	D008113
Copper	D003300	IL12A	3592	cell population proliferation	GO:0008283	Liver Neoplasms	D008113
Copper	D003300	IL12B	3593	cell population proliferation	GO:0008283	Liver Neoplasms	D008113
Copper	D003300	JUN	3725	cell population proliferation	GO:0008283	Liver Neoplasms	D008113
Copper	D003300	KRAS	3845	cell population proliferation	GO:0008283	Liver Neoplasms	D008113
Copper	D003300	MYC	4609	cell population proliferation	GO:0008283	Liver Neoplasms	D008113
Copper	D003300	PPARG	5468	cell population proliferation	GO:0008283	Liver Neoplasms	D008113
Copper	D003300	STAT3	6774	cell population proliferation	GO:0008283	Liver Neoplasms	D008113
Copper	D003300	TP53	7157	cell population proliferation	GO:0008283	Liver Neoplasms	D008113
Copper	D003300	NFE2L2	4780	cell redox homeostasis	GO:0045454	Liver Neoplasms	D008113
Copper	D003300	ATP7B	540	cellular copper ion homeostasis	GO:0006878	Liver Neoplasms	D008113
Copper	D003300	HMOX1	3162	cellular iron ion homeostasis	GO:0006879	Liver Neoplasms	D008113
Copper	D003300	MYC	4609	cellular iron ion homeostasis	GO:0006879	Liver Neoplasms	D008113
Copper	D003300	SLC11A2	4891	cellular iron ion homeostasis	GO:0006879	Liver Neoplasms	D008113
Copper	D003300	SLC40A1	30061	cellular iron ion homeostasis	GO:0006879	Liver Neoplasms	D008113
Copper	D003300	ATP7B	540	cellular response to copper ion	GO:0071280	Liver Neoplasms	D008113
Copper	D003300	NFE2L2	4780	cellular response to copper ion	GO:0071280	Liver Neoplasms	D008113
Copper	D003300	ABL1	25	cellular response to DNA damage stimulus	GO:0006974	Liver Neoplasms	D008113
Copper	D003300	APC	324	cellular response to DNA damage stimulus	GO:0006974	Liver Neoplasms	D008113
Copper	D003300	CCND1	595	cellular response to DNA damage stimulus	GO:0006974	Liver Neoplasms	D008113
Copper	D003300	CDKN1A	1026	cellular response to DNA damage stimulus	GO:0006974	Liver Neoplasms	D008113
Copper	D003300	EGLN3	112399	cellular response to DNA damage stimulus	GO:0006974	Liver Neoplasms	D008113
Copper	D003300	MYC	4609	cellular response to DNA damage stimulus	GO:0006974	Liver Neoplasms	D008113
Copper	D003300	TOP2A	7153	cellular response to DNA damage stimulus	GO:0006974	Liver Neoplasms	D008113
Copper	D003300	TP53	7157	cellular response to DNA damage stimulus	GO:0006974	Liver Neoplasms	D008113
Copper	D003300	XPA	7507	cellular response to DNA damage stimulus	GO:0006974	Liver Neoplasms	D008113
Copper	D003300	XPC	7508	cellular response to DNA damage stimulus	GO:0006974	Liver Neoplasms	D008113
Copper	D003300	ATP7B	540	cellular zinc ion homeostasis	GO:0006882	Liver Neoplasms	D008113
Copper	D003300	NR1H4	9971	cholesterol homeostasis	GO:0042632	Liver Neoplasms	D008113
Copper	D003300	ATP7B	540	copper ion homeostasis	GO:0055070	Liver Neoplasms	D008113
Copper	D003300	SERPINE1	5054	decidualization	GO:0046697	Liver Neoplasms	D008113
Copper	D003300	TP53	7157	embryo development ending in birth or egg hatching	GO:0009792	Liver Neoplasms	D008113
Copper	D003300	TCF4	6925	endothelial cell activation	GO:0042118	Liver Neoplasms	D008113
Copper	D003300	GSTM1	2944	glutathione binding	GO:0043295	Liver Neoplasms	D008113
Copper	D003300	GSTM1	2944	glutathione derivative biosynthetic process	GO:1901687	Liver Neoplasms	D008113
Copper	D003300	GSTM1	2944	glutathione metabolic process	GO:0006749	Liver Neoplasms	D008113
Copper	D003300	GPX2	2877	glutathione peroxidase activity	GO:0004602	Liver Neoplasms	D008113
Copper	D003300	GSTM1	2944	glutathione transferase activity	GO:0004364	Liver Neoplasms	D008113
Copper	D003300	CXCL1	2919	inflammatory response	GO:0006954	Liver Neoplasms	D008113
Copper	D003300	NFE2L2	4780	inflammatory response	GO:0006954	Liver Neoplasms	D008113
Copper	D003300	NR1H4	9971	inflammatory response	GO:0006954	Liver Neoplasms	D008113
Copper	D003300	PPARG	5468	inflammatory response	GO:0006954	Liver Neoplasms	D008113
Copper	D003300	STAT3	6774	inflammatory response	GO:0006954	Liver Neoplasms	D008113
Copper	D003300	TNF	7124	inflammatory response	GO:0006954	Liver Neoplasms	D008113
Copper	D003300	NR1H4	9971	leukocyte migration involved in inflammatory response	GO:0002523	Liver Neoplasms	D008113
Copper	D003300	TNF	7124	leukocyte migration involved in inflammatory response	GO:0002523	Liver Neoplasms	D008113
Copper	D003300	CPT1B	1375	lipid metabolic process	GO:0006629	Liver Neoplasms	D008113
Copper	D003300	CYP2E1	1571	lipid metabolic process	GO:0006629	Liver Neoplasms	D008113
Copper	D003300	GSTM1	2944	lipid metabolic process	GO:0006629	Liver Neoplasms	D008113
Copper	D003300	NR1H4	9971	lipid metabolic process	GO:0006629	Liver Neoplasms	D008113
Copper	D003300	PPARA	5465	lipid metabolic process	GO:0006629	Liver Neoplasms	D008113
Copper	D003300	PPARG	5468	lipid metabolic process	GO:0006629	Liver Neoplasms	D008113
Copper	D003300	SCD	6319	lipid metabolic process	GO:0006629	Liver Neoplasms	D008113
Copper	D003300	LARGE1	9215	memory	GO:0007613	Liver Neoplasms	D008113
Copper	D003300	JUN	3725	microglial cell activation	GO:0001774	Liver Neoplasms	D008113
Copper	D003300	TNF	7124	microglial cell activation	GO:0001774	Liver Neoplasms	D008113
Copper	D003300	ABL1	25	mitochondrial depolarization	GO:0051882	Liver Neoplasms	D008113
Copper	D003300	CDKN2A	1029	mitochondrial depolarization	GO:0051882	Liver Neoplasms	D008113
Copper	D003300	ABL1	25	mitochondrion	GO:0005739	Liver Neoplasms	D008113
Copper	D003300	ATP7B	540	mitochondrion	GO:0005739	Liver Neoplasms	D008113
Copper	D003300	BRAF	673	mitochondrion	GO:0005739	Liver Neoplasms	D008113
Copper	D003300	CDKN2A	1029	mitochondrion	GO:0005739	Liver Neoplasms	D008113
Copper	D003300	CPT1B	1375	mitochondrion	GO:0005739	Liver Neoplasms	D008113
Copper	D003300	CYP2E1	1571	mitochondrion	GO:0005739	Liver Neoplasms	D008113
Copper	D003300	FLCN	201163	mitochondrion	GO:0005739	Liver Neoplasms	D008113
Copper	D003300	HSDL2	84263	mitochondrion	GO:0005739	Liver Neoplasms	D008113
Copper	D003300	MYC	4609	mitochondrion	GO:0005739	Liver Neoplasms	D008113
Copper	D003300	OAT	4942	mitochondrion	GO:0005739	Liver Neoplasms	D008113
Copper	D003300	RAF1	5894	mitochondrion	GO:0005739	Liver Neoplasms	D008113
Copper	D003300	SLC11A2	4891	mitochondrion	GO:0005739	Liver Neoplasms	D008113
Copper	D003300	TP53	7157	mitochondrion	GO:0005739	Liver Neoplasms	D008113
Copper	D003300	XPC	7508	mitochondrion	GO:0005739	Liver Neoplasms	D008113
Copper	D003300	TOP2A	7153	mitotic S phase	GO:0000084	Liver Neoplasms	D008113
Copper	D003300	HRAS	3265	myelination	GO:0042552	Liver Neoplasms	D008113
Copper	D003300	LARGE1	9215	myelination	GO:0042552	Liver Neoplasms	D008113
Copper	D003300	RAF1	5894	myelination	GO:0042552	Liver Neoplasms	D008113
Copper	D003300	APC	324	negative regulation of cell population proliferation	GO:0008285	Liver Neoplasms	D008113
Copper	D003300	CDKN1A	1026	negative regulation of cell population proliferation	GO:0008285	Liver Neoplasms	D008113
Copper	D003300	CDKN1B	1027	negative regulation of cell population proliferation	GO:0008285	Liver Neoplasms	D008113
Copper	D003300	CDKN2A	1029	negative regulation of cell population proliferation	GO:0008285	Liver Neoplasms	D008113
Copper	D003300	CDKN2B	1030	negative regulation of cell population proliferation	GO:0008285	Liver Neoplasms	D008113
Copper	D003300	CGREF1	10669	negative regulation of cell population proliferation	GO:0008285	Liver Neoplasms	D008113
Copper	D003300	CXCL1	2919	negative regulation of cell population proliferation	GO:0008285	Liver Neoplasms	D008113
Copper	D003300	FLCN	201163	negative regulation of cell population proliferation	GO:0008285	Liver Neoplasms	D008113
Copper	D003300	HMOX1	3162	negative regulation of cell population proliferation	GO:0008285	Liver Neoplasms	D008113
Copper	D003300	HRAS	3265	negative regulation of cell population proliferation	GO:0008285	Liver Neoplasms	D008113
Copper	D003300	JUN	3725	negative regulation of cell population proliferation	GO:0008285	Liver Neoplasms	D008113
Copper	D003300	NDRG1	10397	negative regulation of cell population proliferation	GO:0008285	Liver Neoplasms	D008113
Copper	D003300	PPARG	5468	negative regulation of cell population proliferation	GO:0008285	Liver Neoplasms	D008113
Copper	D003300	RAF1	5894	negative regulation of cell population proliferation	GO:0008285	Liver Neoplasms	D008113
Copper	D003300	STAT3	6774	negative regulation of cell population proliferation	GO:0008285	Liver Neoplasms	D008113
Copper	D003300	TNF	7124	negative regulation of cell population proliferation	GO:0008285	Liver Neoplasms	D008113
Copper	D003300	TP53	7157	negative regulation of cell population proliferation	GO:0008285	Liver Neoplasms	D008113
Copper	D003300	JUN	3725	negative regulation of DNA binding	GO:0043392	Liver Neoplasms	D008113
Copper	D003300	ABL1	25	negative regulation of ERK1 and ERK2 cascade	GO:0070373	Liver Neoplasms	D008113
Copper	D003300	ATF3	467	negative regulation of ERK1 and ERK2 cascade	GO:0070373	Liver Neoplasms	D008113
Copper	D003300	FLCN	201163	negative regulation of ERK1 and ERK2 cascade	GO:0070373	Liver Neoplasms	D008113
Copper	D003300	FLCN	201163	negative regulation of mitochondrion organization	GO:0010823	Liver Neoplasms	D008113
Copper	D003300	ABL1	25	negative regulation of mitotic cell cycle	GO:0045930	Liver Neoplasms	D008113
Copper	D003300	CDKN1B	1027	negative regulation of mitotic cell cycle	GO:0045930	Liver Neoplasms	D008113
Copper	D003300	TNF	7124	negative regulation of mitotic cell cycle	GO:0045930	Liver Neoplasms	D008113
Copper	D003300	TP53	7157	negative regulation of mitotic cell cycle	GO:0045930	Liver Neoplasms	D008113
Copper	D003300	FLCN	201163	negative regulation of protein localization to nucleus	GO:1900181	Liver Neoplasms	D008113
Copper	D003300	CDKN2A	1029	neurogenesis	GO:0022008	Liver Neoplasms	D008113
Copper	D003300	MYC	4609	neurogenesis	GO:0022008	Liver Neoplasms	D008113
Copper	D003300	PHGDH	26227	neurogenesis	GO:0022008	Liver Neoplasms	D008113
Copper	D003300	CCND1	595	neuron cellular homeostasis	GO:0070050	Liver Neoplasms	D008113
Copper	D003300	UGDH	7358	neuron development	GO:0048666	Liver Neoplasms	D008113
Copper	D003300	AHR	196	nitric oxide metabolic process	GO:0046209	Liver Neoplasms	D008113
Copper	D003300	PPARA	5465	nitric oxide metabolic process	GO:0046209	Liver Neoplasms	D008113
Copper	D003300	ABL1	25	phagocytosis	GO:0006909	Liver Neoplasms	D008113
Copper	D003300	ABL1	25	positive regulation of apoptotic process	GO:0043065	Liver Neoplasms	D008113
Copper	D003300	AHR	196	positive regulation of apoptotic process	GO:0043065	Liver Neoplasms	D008113
Copper	D003300	APC	324	positive regulation of apoptotic process	GO:0043065	Liver Neoplasms	D008113
Copper	D003300	CDKN2A	1029	positive regulation of apoptotic process	GO:0043065	Liver Neoplasms	D008113
Copper	D003300	FLCN	201163	positive regulation of apoptotic process	GO:0043065	Liver Neoplasms	D008113
Copper	D003300	JUN	3725	positive regulation of apoptotic process	GO:0043065	Liver Neoplasms	D008113
Copper	D003300	PPARG	5468	positive regulation of apoptotic process	GO:0043065	Liver Neoplasms	D008113
Copper	D003300	TNF	7124	positive regulation of apoptotic process	GO:0043065	Liver Neoplasms	D008113
Copper	D003300	TNFSF10	8743	positive regulation of apoptotic process	GO:0043065	Liver Neoplasms	D008113
Copper	D003300	TOP2A	7153	positive regulation of apoptotic process	GO:0043065	Liver Neoplasms	D008113
Copper	D003300	TP53	7157	positive regulation of apoptotic process	GO:0043065	Liver Neoplasms	D008113
Copper	D003300	FLCN	201163	positive regulation of autophagy	GO:0010508	Liver Neoplasms	D008113
Copper	D003300	EXOSC2	23404	positive regulation of cell growth	GO:0030307	Liver Neoplasms	D008113
Copper	D003300	IL2	3558	positive regulation of cell growth	GO:0030307	Liver Neoplasms	D008113
Copper	D003300	MYC	4609	positive regulation of cell growth	GO:0030307	Liver Neoplasms	D008113
Copper	D003300	ATF3	467	positive regulation of cell population proliferation	GO:0008284	Liver Neoplasms	D008113
Copper	D003300	CCND1	595	positive regulation of cell population proliferation	GO:0008284	Liver Neoplasms	D008113
Copper	D003300	CDKN1B	1027	positive regulation of cell population proliferation	GO:0008284	Liver Neoplasms	D008113
Copper	D003300	CSF3	1440	positive regulation of cell population proliferation	GO:0008284	Liver Neoplasms	D008113
Copper	D003300	EFNB2	1948	positive regulation of cell population proliferation	GO:0008284	Liver Neoplasms	D008113
Copper	D003300	HGF	3082	positive regulation of cell population proliferation	GO:0008284	Liver Neoplasms	D008113
Copper	D003300	HRAS	3265	positive regulation of cell population proliferation	GO:0008284	Liver Neoplasms	D008113
Copper	D003300	IL2	3558	positive regulation of cell population proliferation	GO:0008284	Liver Neoplasms	D008113
Copper	D003300	JUN	3725	positive regulation of cell population proliferation	GO:0008284	Liver Neoplasms	D008113
Copper	D003300	MYC	4609	positive regulation of cell population proliferation	GO:0008284	Liver Neoplasms	D008113
Copper	D003300	STAT3	6774	positive regulation of cell population proliferation	GO:0008284	Liver Neoplasms	D008113
Copper	D003300	TGFA	7039	positive regulation of cell population proliferation	GO:0008284	Liver Neoplasms	D008113
Copper	D003300	TNF	7124	positive regulation of cell population proliferation	GO:0008284	Liver Neoplasms	D008113
Copper	D003300	TNFSF10	8743	positive regulation of cell population proliferation	GO:0008284	Liver Neoplasms	D008113
Copper	D003300	ABL1	25	positive regulation of ERK1 and ERK2 cascade	GO:0070374	Liver Neoplasms	D008113
Copper	D003300	BRAF	673	positive regulation of ERK1 and ERK2 cascade	GO:0070374	Liver Neoplasms	D008113
Copper	D003300	HRAS	3265	positive regulation of ERK1 and ERK2 cascade	GO:0070374	Liver Neoplasms	D008113
Copper	D003300	JUN	3725	positive regulation of ERK1 and ERK2 cascade	GO:0070374	Liver Neoplasms	D008113
Copper	D003300	TNF	7124	positive regulation of ERK1 and ERK2 cascade	GO:0070374	Liver Neoplasms	D008113
Copper	D003300	NR1H4	9971	positive regulation of insulin secretion involved in cellular response to glucose stimulus	GO:0035774	Liver Neoplasms	D008113
Copper	D003300	HRAS	3265	positive regulation of JNK cascade	GO:0046330	Liver Neoplasms	D008113
Copper	D003300	TNF	7124	positive regulation of JNK cascade	GO:0046330	Liver Neoplasms	D008113
Copper	D003300	MYC	4609	positive regulation of multicellular organism growth	GO:0040018	Liver Neoplasms	D008113
Copper	D003300	ABL1	25	positive regulation of neuron apoptotic process	GO:0043525	Liver Neoplasms	D008113
Copper	D003300	JUN	3725	positive regulation of neuron apoptotic process	GO:0043525	Liver Neoplasms	D008113
Copper	D003300	TNF	7124	positive regulation of neuron apoptotic process	GO:0043525	Liver Neoplasms	D008113
Copper	D003300	TP53	7157	positive regulation of neuron apoptotic process	GO:0043525	Liver Neoplasms	D008113
Copper	D003300	TNF	7124	positive regulation of neutrophil activation	GO:1902565	Liver Neoplasms	D008113
Copper	D003300	CDKN1A	1026	positive regulation of reactive oxygen species metabolic process	GO:2000379	Liver Neoplasms	D008113
Copper	D003300	NFE2L2	4780	positive regulation of reactive oxygen species metabolic process	GO:2000379	Liver Neoplasms	D008113
Copper	D003300	TP53	7157	positive regulation of reactive oxygen species metabolic process	GO:2000379	Liver Neoplasms	D008113
Copper	D003300	CXCL1	2919	positive regulation of superoxide anion generation	GO:0032930	Liver Neoplasms	D008113
Copper	D003300	TNF	7124	positive regulation of superoxide dismutase activity	GO:1901671	Liver Neoplasms	D008113
Copper	D003300	IL12B	3593	positive regulation of tumor necrosis factor production	GO:0032760	Liver Neoplasms	D008113
Copper	D003300	STAT3	6774	positive regulation of tumor necrosis factor production	GO:0032760	Liver Neoplasms	D008113
Copper	D003300	HRAS	3265	positive regulation of wound healing	GO:0090303	Liver Neoplasms	D008113
Copper	D003300	APC	324	protein catabolic process	GO:0030163	Liver Neoplasms	D008113
Copper	D003300	ABL1	25	protein modification process	GO:0036211	Liver Neoplasms	D008113
Copper	D003300	GNMT	27232	protein modification process	GO:0036211	Liver Neoplasms	D008113
Copper	D003300	HRAS	3265	protein modification process	GO:0036211	Liver Neoplasms	D008113
Copper	D003300	LARGE1	9215	protein modification process	GO:0036211	Liver Neoplasms	D008113
Copper	D003300	TTLL9	164395	protein modification process	GO:0036211	Liver Neoplasms	D008113
Copper	D003300	NFE2L2	4780	protein ubiquitination	GO:0016567	Liver Neoplasms	D008113
Copper	D003300	RAF1	5894	pseudopodium	GO:0031143	Liver Neoplasms	D008113
Copper	D003300	AHR	196	reactive oxygen species biosynthetic process	GO:1903409	Liver Neoplasms	D008113
Copper	D003300	TP53	7157	reactive oxygen species metabolic process	GO:0072593	Liver Neoplasms	D008113
Copper	D003300	HMOX1	3162	regulation of blood pressure	GO:0008217	Liver Neoplasms	D008113
Copper	D003300	PPARG	5468	regulation of blood pressure	GO:0008217	Liver Neoplasms	D008113
Copper	D003300	ABL1	25	regulation of cell cycle	GO:0051726	Liver Neoplasms	D008113
Copper	D003300	AHR	196	regulation of cell cycle	GO:0051726	Liver Neoplasms	D008113
Copper	D003300	APC	324	regulation of cell cycle	GO:0051726	Liver Neoplasms	D008113
Copper	D003300	CCND1	595	regulation of cell cycle	GO:0051726	Liver Neoplasms	D008113
Copper	D003300	CDKN1A	1026	regulation of cell cycle	GO:0051726	Liver Neoplasms	D008113
Copper	D003300	CDKN1B	1027	regulation of cell cycle	GO:0051726	Liver Neoplasms	D008113
Copper	D003300	CDKN2A	1029	regulation of cell cycle	GO:0051726	Liver Neoplasms	D008113
Copper	D003300	CGREF1	10669	regulation of cell cycle	GO:0051726	Liver Neoplasms	D008113
Copper	D003300	HRAS	3265	regulation of cell cycle	GO:0051726	Liver Neoplasms	D008113
Copper	D003300	JUN	3725	regulation of cell cycle	GO:0051726	Liver Neoplasms	D008113
Copper	D003300	STAT3	6774	regulation of cell cycle	GO:0051726	Liver Neoplasms	D008113
Copper	D003300	TP53	7157	regulation of cell cycle	GO:0051726	Liver Neoplasms	D008113
Copper	D003300	STAT3	6774	regulation of cell size	GO:0008361	Liver Neoplasms	D008113
Copper	D003300	LTF	4057	regulation of tumor necrosis factor production	GO:0032680	Liver Neoplasms	D008113
Copper	D003300	JUN	3725	release of cytochrome c from mitochondria	GO:0001836	Liver Neoplasms	D008113
Copper	D003300	TP53	7157	release of cytochrome c from mitochondria	GO:0001836	Liver Neoplasms	D008113
Copper	D003300	ABL1	25	response to oxidative stress	GO:0006979	Liver Neoplasms	D008113
Copper	D003300	GPX2	2877	response to oxidative stress	GO:0006979	Liver Neoplasms	D008113
Copper	D003300	HMOX1	3162	response to oxidative stress	GO:0006979	Liver Neoplasms	D008113
Copper	D003300	NFE2L2	4780	response to oxidative stress	GO:0006979	Liver Neoplasms	D008113
Copper	D003300	TP53	7157	response to oxidative stress	GO:0006979	Liver Neoplasms	D008113
Copper	D003300	XPA	7507	response to oxidative stress	GO:0006979	Liver Neoplasms	D008113
Copper	D003300	HRAS	3265	Schwann cell development	GO:0014044	Liver Neoplasms	D008113
Copper	D003300	RAF1	5894	Schwann cell development	GO:0014044	Liver Neoplasms	D008113
Copper	D003300	LARGE1	9215	skeletal muscle fiber differentiation	GO:0098528	Liver Neoplasms	D008113
Copper	D003300	GNMT	27232	triglyceride homeostasis	GO:0070328	Liver Neoplasms	D008113
Copper	D003300	NR1H4	9971	triglyceride homeostasis	GO:0070328	Liver Neoplasms	D008113
Copper	D003300	PPARG	5468	triglyceride homeostasis	GO:0070328	Liver Neoplasms	D008113
Copper	D003300	AHR	196	xenobiotic metabolic process	GO:0006805	Liver Neoplasms	D008113
Copper	D003300	CYP2E1	1571	xenobiotic metabolic process	GO:0006805	Liver Neoplasms	D008113
Iron	D007501	EGLN3	112399	apoptotic process	GO:0006915	Liver Neoplasms	D008113
Iron	D007501	HMOX1	3162	apoptotic process	GO:0006915	Liver Neoplasms	D008113
Iron	D007501	JUN	3725	apoptotic process	GO:0006915	Liver Neoplasms	D008113
Iron	D007501	SLC40A1	30061	apoptotic process	GO:0006915	Liver Neoplasms	D008113
Iron	D007501	TNFSF10	8743	apoptotic process	GO:0006915	Liver Neoplasms	D008113
Iron	D007501	TP53	7157	apoptotic process	GO:0006915	Liver Neoplasms	D008113
Iron	D007501	TP53	7157	autophagy	GO:0006914	Liver Neoplasms	D008113
Iron	D007501	CCND1	595	cell population proliferation	GO:0008283	Liver Neoplasms	D008113
Iron	D007501	CSF2	1437	cell population proliferation	GO:0008283	Liver Neoplasms	D008113
Iron	D007501	IL12A	3592	cell population proliferation	GO:0008283	Liver Neoplasms	D008113
Iron	D007501	IL12B	3593	cell population proliferation	GO:0008283	Liver Neoplasms	D008113
Iron	D007501	JUN	3725	cell population proliferation	GO:0008283	Liver Neoplasms	D008113
Iron	D007501	MYC	4609	cell population proliferation	GO:0008283	Liver Neoplasms	D008113
Iron	D007501	PPARG	5468	cell population proliferation	GO:0008283	Liver Neoplasms	D008113
Iron	D007501	TP53	7157	cell population proliferation	GO:0008283	Liver Neoplasms	D008113
Iron	D007501	HMOX1	3162	cellular iron ion homeostasis	GO:0006879	Liver Neoplasms	D008113
Iron	D007501	MYC	4609	cellular iron ion homeostasis	GO:0006879	Liver Neoplasms	D008113
Iron	D007501	SLC11A2	4891	cellular iron ion homeostasis	GO:0006879	Liver Neoplasms	D008113
Iron	D007501	SLC40A1	30061	cellular iron ion homeostasis	GO:0006879	Liver Neoplasms	D008113
Iron	D007501	CCND1	595	cellular response to DNA damage stimulus	GO:0006974	Liver Neoplasms	D008113
Iron	D007501	CDKN1A	1026	cellular response to DNA damage stimulus	GO:0006974	Liver Neoplasms	D008113
Iron	D007501	EGLN3	112399	cellular response to DNA damage stimulus	GO:0006974	Liver Neoplasms	D008113
Iron	D007501	MYC	4609	cellular response to DNA damage stimulus	GO:0006974	Liver Neoplasms	D008113
Iron	D007501	TP53	7157	cellular response to DNA damage stimulus	GO:0006974	Liver Neoplasms	D008113
Iron	D007501	HMOX1	3162	erythrocyte homeostasis	GO:0034101	Liver Neoplasms	D008113
Iron	D007501	GSTM1	2944	glutathione metabolic process	GO:0006749	Liver Neoplasms	D008113
Iron	D007501	GPX2	2877	glutathione peroxidase activity	GO:0004602	Liver Neoplasms	D008113
Iron	D007501	GSTM1	2944	glutathione transferase activity	GO:0004364	Liver Neoplasms	D008113
Iron	D007501	HMOX1	3162	heme metabolic process	GO:0042168	Liver Neoplasms	D008113
Iron	D007501	CXCL1	2919	inflammatory response	GO:0006954	Liver Neoplasms	D008113
Iron	D007501	NFE2L2	4780	inflammatory response	GO:0006954	Liver Neoplasms	D008113
Iron	D007501	PPARG	5468	inflammatory response	GO:0006954	Liver Neoplasms	D008113
Iron	D007501	TNF	7124	inflammatory response	GO:0006954	Liver Neoplasms	D008113
Iron	D007501	SLC11A2	4891	iron import into cell	GO:0033212	Liver Neoplasms	D008113
Iron	D007501	LTF	4057	iron ion transport	GO:0006826	Liver Neoplasms	D008113
Iron	D007501	SLC11A2	4891	iron ion transport	GO:0006826	Liver Neoplasms	D008113
Iron	D007501	SLC40A1	30061	iron ion transport	GO:0006826	Liver Neoplasms	D008113
Iron	D007501	TNF	7124	leukocyte migration involved in inflammatory response	GO:0002523	Liver Neoplasms	D008113
Iron	D007501	SLC11A2	4891	manganese ion transmembrane transport	GO:0071421	Liver Neoplasms	D008113
Iron	D007501	HMOX1	3162	multicellular organismal iron ion homeostasis	GO:0060586	Liver Neoplasms	D008113
Iron	D007501	SLC11A2	4891	multicellular organismal iron ion homeostasis	GO:0060586	Liver Neoplasms	D008113
Iron	D007501	SLC40A1	30061	multicellular organismal iron ion homeostasis	GO:0060586	Liver Neoplasms	D008113
Iron	D007501	CDKN1A	1026	negative regulation of cell population proliferation	GO:0008285	Liver Neoplasms	D008113
Iron	D007501	CXCL1	2919	negative regulation of cell population proliferation	GO:0008285	Liver Neoplasms	D008113
Iron	D007501	HMOX1	3162	negative regulation of cell population proliferation	GO:0008285	Liver Neoplasms	D008113
Iron	D007501	HRAS	3265	negative regulation of cell population proliferation	GO:0008285	Liver Neoplasms	D008113
Iron	D007501	JUN	3725	negative regulation of cell population proliferation	GO:0008285	Liver Neoplasms	D008113
Iron	D007501	NDRG1	10397	negative regulation of cell population proliferation	GO:0008285	Liver Neoplasms	D008113
Iron	D007501	PPARG	5468	negative regulation of cell population proliferation	GO:0008285	Liver Neoplasms	D008113
Iron	D007501	TNF	7124	negative regulation of cell population proliferation	GO:0008285	Liver Neoplasms	D008113
Iron	D007501	TP53	7157	negative regulation of cell population proliferation	GO:0008285	Liver Neoplasms	D008113
Iron	D007501	CSF2	1437	positive regulation of cell migration	GO:0030335	Liver Neoplasms	D008113
Iron	D007501	HRAS	3265	positive regulation of cell migration	GO:0030335	Liver Neoplasms	D008113
Iron	D007501	CCND1	595	positive regulation of cell population proliferation	GO:0008284	Liver Neoplasms	D008113
Iron	D007501	CSF2	1437	positive regulation of cell population proliferation	GO:0008284	Liver Neoplasms	D008113
Iron	D007501	HRAS	3265	positive regulation of cell population proliferation	GO:0008284	Liver Neoplasms	D008113
Iron	D007501	JUN	3725	positive regulation of cell population proliferation	GO:0008284	Liver Neoplasms	D008113
Iron	D007501	MYC	4609	positive regulation of cell population proliferation	GO:0008284	Liver Neoplasms	D008113
Iron	D007501	TNF	7124	positive regulation of cell population proliferation	GO:0008284	Liver Neoplasms	D008113
Iron	D007501	TNFSF10	8743	positive regulation of cell population proliferation	GO:0008284	Liver Neoplasms	D008113
Iron	D007501	TNF	7124	positive regulation of protein localization to plasma membrane	GO:1903078	Liver Neoplasms	D008113
Iron	D007501	CDKN1A	1026	positive regulation of reactive oxygen species metabolic process	GO:2000379	Liver Neoplasms	D008113
Iron	D007501	NFE2L2	4780	positive regulation of reactive oxygen species metabolic process	GO:2000379	Liver Neoplasms	D008113
Iron	D007501	TP53	7157	positive regulation of reactive oxygen species metabolic process	GO:2000379	Liver Neoplasms	D008113
Iron	D007501	CDKN1A	1026	protein import into nucleus	GO:0006606	Liver Neoplasms	D008113
Iron	D007501	TP53	7157	protein import into nucleus	GO:0006606	Liver Neoplasms	D008113
Iron	D007501	TP53	7157	reactive oxygen species metabolic process	GO:0072593	Liver Neoplasms	D008113
Iron	D007501	HMOX1	3162	regulation of blood pressure	GO:0008217	Liver Neoplasms	D008113
Iron	D007501	PPARG	5468	regulation of blood pressure	GO:0008217	Liver Neoplasms	D008113
Iron	D007501	MYC	4609	regulation of organ growth	GO:0046620	Liver Neoplasms	D008113
Iron	D007501	GPX2	2877	response to oxidative stress	GO:0006979	Liver Neoplasms	D008113
Iron	D007501	HMOX1	3162	response to oxidative stress	GO:0006979	Liver Neoplasms	D008113
Iron	D007501	NFE2L2	4780	response to oxidative stress	GO:0006979	Liver Neoplasms	D008113
Iron	D007501	TP53	7157	response to oxidative stress	GO:0006979	Liver Neoplasms	D008113
Iron	D007501	TNF	7124	vasodilation	GO:0042311	Liver Neoplasms	D008113
Iron	D007501	GSTM1	2944	xenobiotic catabolic process	GO:0042178	Liver Neoplasms	D008113
